# Supplementary material for: A retrospective analysis of cardiovascular adverse events associated with immune checkpoint inhibitors
Source: Cardiooncology. 2021 May 28;7:19. doi: 10.1186/s40959-021-00106-x (PMC8161966; doi:10.1186/s40959-021-00106-x)
Supplement: Supplementary file 2 — Additional file 2. Tumor Histology acronyms. [file 40959_2021_106_MOESM2_ESM.xlsx]

## Sheet: Sheet1
Acronym	Cancer Histology
ACC	Adrenal cystic carcinoma
AITL	Agressivee T-cell lymphoma
ALL	Acute lymphocytic leukemia
AML	Acute myeloid leukemia
ASCC	Anal squamous cell carcinoma
Astrocytoma	Astrocytoma cancer
BL	Burkitt lymphoma
BLCA	Bladder urothelial carcinoma
BRCA	Breast Cancer
Brain	Brain_unspecified
CCA	Bile duct carcinoma/ cholangiocarcinoma
CCA_ampulla	Carcinoma of ampulla of later
CESC	Cervical carcinoma
CML	Chronic myeloid leukemia
CLL	Chronic lymphocytic leukemia
COAD	Colorectal cancer
DLBC	Diffuse lage B-cell lymphoma
ESCA	Esophagael carcinoma
FallopianTube	Fallopian tube cancer
Fibroma	Fibroma
HL	Hodgkin's lymphoma
HNSC	Head and Neck carcinoma
KIRC	Renal cell carcinoma
Gallbladder	Gallbladder_unspecified
GBM	Glioblastoma
GCT	Germ cell tumor
GI	Gastrointestinal cancer
LIHC	Hepatocellular carcinoma
LGG	Low grade glioma
LMS	Leiomyosarcoma
LUAD	Lung adenocarcinoma
LUSC	Lung squamous cell carcinoma
Lung	Lung cancer_unspecified
Lung2	Lung cancer_multiple specified
Lymphoid	Lymphoid cancer_unspecified
MESO	Mesothelioma
MCC	Merkell cell carcinoma
MCC_skin	Neuroendocrine carcinoma of the skin
MCL	Mantle Cell Lymphoma
MDS	Myelodysplatic syndromes
NB	Neuroblastoma
NHL	Non-Hodgkin's Lymphoma
NSCLC	Non-small cell lung cancer
NSCLC_met	Non-small cell lung cancer_metastatic
OS	Osteosarcoma
OV	Ovarian cancer
PAAD	Pancreatic adenocarcinoma
PCM	Plasma cell myeloma
Penile	Penile cancer
Peritoneal	Peritoneal cancer
PLS	Pleimorphic liposarcoma
Pleura	cancer of the pleura
PRAD	Hormone-refractory prostate cancer
READ	Rectal cancer
RB	Retinoblastoma
RMS	Rhabdomyosarcoma
SARC	Sarcoma
SCC	Squamous cell carcinoma
SCLC	Small cell lung cancer
Seminoma	Seminoma
SKCM	Skin cutaneous melanoma
THCA	Thyroid cancer
THYM	Thymoma
TGCT	Testicular germ cell tumor
UCEC	Endometrial carcinoma
UCS	Uterine cancer
VaIN	Vaginal cancer
