# Supplementary material for: A retrospective analysis of cardiovascular adverse events associated with immune checkpoint inhibitors
Source: Cardiooncology. 2021 May 28;7:19. doi: 10.1186/s40959-021-00106-x (PMC8161966; doi:10.1186/s40959-021-00106-x)
Supplement: Supplementary file 3 — Additional file 3. Adverse Events keywords. [file 40959_2021_106_MOESM3_ESM.xlsx]

## Sheet: Sheet1
Adverse Event_reaction group	Keyword
arrhythmia	Atrial Fiibrillation
arrhythmia	Tachycardiia
arrhythmia	Arrhythmia
arrhythmia	Cardiac Tamponade
arrhythmia	Palpitations
arrhythmia	Bradycardia
arrhythmia	Sinus Tachycardia
arrhythmia	Atrioventricular Block Complete
arrhythmia	Supraventricular Tachycardia
arrhythmia	Atrial Flutter
arrhythmia	Ventricular Tachycardia
arrhythmia	Atrioventricular Block
arrhythmia	Cardiogenic Shock
arrhythmia	Sinus Bradycardia
arrhythmia	Ventricular Fibrillation
arrhythmia	Sinus Node Dysfunction
arrhythmia	Ventricular Arrhythmia
arrhythmia	Ventricular Extrasystoles
arrhythmia	Tachyarrhythmia
arrhythmia	Bundle Branch Block Right
arrhythmia	Conduction Disorder
arrhythmia	Bundle Branch Block Left
arrhythmia	Extrasystoles
arrhythmia	Atrioventricular Block Second Degree
arrhythmia	Bundle Branch Block
arrhythmia	Atrioventricular Block First Degree
arrhythmia	Arrhythmia Supraventricular
arrhythmia	Atrial Tachycardia
arrhythmia	Cardiac Flutter
arrhythmia	Supraventricular Extrasystoles
arrhythmia	Diastolic Dysfunction
arrhythmia	Tachycardia Paroxysmal
arrhythmia	Bradyarrhythmia
arrhythmia	Sinus Arrhythmia
arrhythmia	Sinus Arrest
arrhythmia	Cardiac Fibrillation
arrhythmia	Long QT Syndrome
arrhythmia	Nodal Rhythm
arrhythmia	Sinoatrial Block
arrhythmia	Wellen's Syndrome
arrhythmia	Ventricular Tachyarrhythmia
arrhythmia	Trifascicular Block
Coronary Artery Disease	Acute Coronary Syndrome
Coronary Artery Disease	Angina Pectoris
Coronary Artery Disease	Coronary Artery Disease
Coronary Artery Disease	Cardiovascular Disorder
Coronary Artery Disease	Myocardial Ischaemia
Coronary Artery Disease	Angina Unstable
Coronary Artery Disease	Coronary Artery Stenosis
Coronary Artery Disease	Intrarcardiac Thrombus
Coronary Artery Disease	Arteriosclerosis Coronary Artery
Coronary Artery Disease	Atrial Thrombosis
Coronary Artery Disease	Coronary Artery Occlusion
Coronary Artery Disease	Cardiovascular Insufficiency
Coronary Artery Disease	Arteriospasm Coronary
Coronary Artery Disease	Cardiac Ventricular Thrombosis
Coronary Artery Disease	Prinzmetal Angina
Coronary Artery Disease	Cardio-Respiratory Distress
Coronary Artery Disease	Silent Myocardial Infarction
Coronary Artery Disease	Cardiac Aneurysm
Coronary Artery Disease	Coronary Artery Insufficiency
Coronary Artery Disease	Microvascular Coronary Artery Disease
heart failure	Cardiac Failure
heart failure	Cardiac Failure Congestive
heart failure	Cardiomyopathy
heart failure	Left Ventricular Dysfunction
heart failure	Cardiac Failure Acute
heart failure	Stress Cardiomyopathy
heart failure	Cardiopulmonary Failure
heart failure	Cadiotoxicity
heart failure	Congestive Cardiomyopathy
heart failure	Cardiomegaly
heart failure	Left Ventricular Failure
heart failure	Right Ventricular Failure
heart failure	Cardiac Failure Chronic
heart failure	Ventricular Dysfunction
heart failure	Ischemic Cardiomyopathy
heart failure	Acute Left Ventricular Failure
heart failure	Cardiac Hypertrophy
heart failure	Myocardial Fibrosis
heart failure	Cardiomyopathy Acute
heart failure	Right Ventricular Dysfunction
heart failure	Restrictiive Cardiomyopathy
heart failure	Left Ventricular Hypertrophy
heart failure	Cytotoxic Cardiomyopathy
heart failure	Dilation Ventricular
heart failure	Hypertensive Cardiomyopathy
heart failure	Myocardial Necrosis
heart failure	Dilation Atrial
heart failure	Cardiac Failure High Output
heart failure	Ventricular Failure
heart failure	Ventricular Hypertrophy
heart failure	Low Cardiac Output Syndrome
heart failure	Left Ventricular Enlargement
heart failure	Atrioventricular Dissociation
heart failure	Cardiac Asthma
heart failure	Cardiovascular Deconditioning
myocardial infarction	Myocardial Infarction
myocardial infarction	Cardiac Arrest
myocardial infarction	Acute Myocardial Infarction
myocardial infarction	Cardio-Respiratory Arrest
myocardial infarction	Ventricular Hyokinesia
myocardial infarction	Silent Myocardial Infarction
myocarditis	Myocarditis
myocarditis	Autoimmune Myocarditis
myocarditis	Immune-Mediated Myocarditis
myocarditis	Carditis
myocarditis	Eosinophilic Myocarditis
myocarditis	Hypersensitivity Myocarditis
pericarditis	Pericardial Effusion
pericarditis	Pericarditis
pericarditis	Pleuropericarditis
pericarditis	Autoimmune Pericarditis
pericarditis	Pericardial Disease
pericarditis	Dressler'S Syndrome
